# Supplementary material for: Phenological, Physiological, and Ultrastructural Analyses of ‘Green Islands’ on Senescent Leaves of Norway Maple (Acer platanoides L.)
Source: Plants (Basel). 2025 Mar 14;14(6):909. doi: 10.3390/plants14060909 (PMC11945391; doi:10.3390/plants14060909)
Supplement: Supplementary file 1 [file plants-14-00909-s001.zip]

Archive with 1 entries (1 files):
- plants-3488110-supplementary.pdf
